# Supplementary material for: Oxidative Stress Enhances the TGF-β2-RhoA-MRTF-A/B Axis in Cells Entering Endothelial-Mesenchymal Transition
Source: Int J Mol Sci. 2022 Feb 13;23(4):2062. doi: 10.3390/ijms23042062 (PMC8879083; doi:10.3390/ijms23042062)
Supplement: Supplementary file 1 [file ijms-23-02062-s001.zip]

Archive with 1 entries (1 files):
- ijms-1544465-supplementary.pdf
